# Supplementary material for: High-Throughput Sequencing Haplotype Analysis Indicates in LRRK2 Gene a Potential Risk Factor for Endemic Parkinsonism in Southeastern Moravia, Czech Republic
Source: Life (Basel). 2022 Jan 14;12(1):121. doi: 10.3390/life12010121 (PMC8780375; doi:10.3390/life12010121)
Supplement: Supplementary file 1 [file life-12-00121-s001.zip]

Archive with 1 entries (1 files):
- life-1542325 supplementary.pdf
